# Supplementary material for: Licochalcone A Inhibits Prostaglandin E2 by Targeting the MAPK Pathway in LPS Activated Primary Microglia
Source: Molecules. 2023 Feb 17;28(4):1927. doi: 10.3390/molecules28041927 (PMC9965579; doi:10.3390/molecules28041927)
Supplement: Supplementary file 1 [file molecules-28-01927-s001.zip]

Archive with 1 entries (1 files):
- molecules-2166444-supplementary.jpeg
